# Supplementary material for: Prenatal Clinical Findings in RASA1-Related Capillary Malformation-Arteriovenous Malformation Syndrome
Source: Genes (Basel). 2023 Feb 22;14(3):549. doi: 10.3390/genes14030549 (PMC10048332; doi:10.3390/genes14030549)
Supplement: Supplementary file 1 [file genes-14-00549-s001.zip]

Archive with 2 entries (2 files):
- Table S1_26.01.23.pdf
- Table S2_26.01.23.xlsx
