# Supplementary material for: Prenatal Clinical Findings in RASA1-Related Capillary Malformation-Arteriovenous Malformation Syndrome
Source: Genes (Basel). 2023 Feb 22;14(3):549. doi: 10.3390/genes14030549 (PMC10048332; doi:10.3390/genes14030549)
Supplement: Supplementary file 1 [file genes-14-00549-s001.zip › Table S2_26.01.23.xlsx]

## Sheet: Literature review
References	Durrington et al., Am J Med Genet, 2013	Revencu N et al., Hum Mutat, 2013	Kwong et al., Childs Nerv Syst, 2015		Overcash RT et al., Am J Med Genet, 2015	Grillner et al., Childs Nerv Syst, 2016	Macmurdo C et al., Am J Med Genet, 2016	Saliou et al., Ann Neurol, 2017					Lacalm et al., Ultrasound Obstet Gynecol, 2018		Wooderchak-Donahue et al., Eur J Hum Genet, 2018	Nicholson P et al, Clin Exp Dermatol, 2019	D'Amours G et al., Am J Med Genet, 2020	Mangels et al., Prenat diagn, 2021	Gallipoli A et al., Pediatrics, 2021	Guimaraes et al., Pediatr Dermatol, 2022	Westenius et al., Ultrasound Obstet Gynecol, 2022	Total
Case ID	n/a	20	1a	1b	n/a	3	n/a	42	31	33	39	41	1	2	48	n/a	n/a	n/a	n/a	n/a	23
Increased Fetal Nuchal Thickness	+	n/r	n/r	n/r	n/r	n/r	n/r	n/r	n/r	n/r	n/r	n/r	n/r	n/r	n/r	+	-	n/r	n/r	n/r	n/r	2/3	0.666667
Pleural Effusion, including pn	-	-	-	-	+	-	+ (pn)	-	-	-	-	-	-	-	-	+	+	-	+	-	-	5/21	0.238095
Polyhydramnios	-	-	-	-	+	+	+	-	-	-	-	-	+	+	-	+	+	+	-	-	-	8/21	0.380952
Non-immune hydrops fetalis	-	+	-	-	+	-	-	-	-	-	-	-	-	-	-	+	-	-	+	-	+	5/21	0.238095
Chylothorax, pn	-	-	-	-	-	-	+ (pn)	-	-	-	-	-	-	-	-	-	+ (pn)	n/r	+ (pn)	-	-	3/20	0.15
Ascites	-	-	-	-	+	-	-	-	-	-	-	-	-	-	-	-	-	n/r	+	-	-	2/20	0.1
Pericardial Effusion	-	-	-	-	-	-	+	-	-	-	-	-	-	-	-	-	-	n/r	-	-	-	1/20	0.05
Cardiac failure, including pn	-	-	+ (pn)	-	+	-	-	+	-	-	-	-	-	-	+ (pn)	-	-	n/r	+ (pn)	-	-	5/20	0.25
Structural cardiac anomalies, including pn	-	-	-	-	+ PDA, in-utero AMI	-	+ FCM	-	-	-	-	-	+ FCM	-	-	-	-	-	+ (pn) PDA	-	-	4/21	0.190476
Renal anomalies, including pn	-	-	-	-	-	-	-	-	-	-	-	-	-	-	-	-	+ ¹	+ (pn) ²	-	-	-	2/21	0.0952381
CMs, pn	+	+	n/r	n/a	-	+	+	+	+	+	+	n/a	-	-	+	n/a	+	n/r	-	+	n/a	11/15	0.733333
AVMs / AVFs, including pn	+ (pn)	-	+	+	+ (pn)	+	-	+	+	+	+	+	+	+	+	-	-	n/r	-	-	-	13/20	0.65
PWS, pn	-	+	-	n/a	-	-	-	-	-	-	-	n/a	-	+	-	n/a	-	n/r	-	-	n/a	2/16	0.125
VGAM	-	-	+	+	-	-	-	-	-	-	-	-	-	-	-	-	-	n/r	-	-	-	2/20	0.1
Basilar Artery Aneurism	-	-	-	-	-	-	-	-	-	-	-	-	-	-	-	-	-	n/r	-	+	-	1/20	0.05
In-utero drainage/shunt	-	-	-	-	-	-	-	-	-	-	-	-	-	-	-	+	+	n/r	-	-	-	2/20	0.1
Deceased	-	+	+	+	-	-	-	-	-	-	-	+	-	-	-	+	-	n/r	-	-	+	6/20	0.3

## Sheet: General
References	Durrington et al., Am J Med Genet, 2013	Revencu N et al., Hum Mutat, 2013	Kwong et al., Childs Nerv Syst, 2015		Overcash RT et al., Am J Med Genet, 2015	Grillner et al., Childs Nerv Syst, 2016	Macmurdo C et al., Am J Med Genet, 2016	Saliou et al., Ann Neurol, 2017					Lacalm et al., Ultrasound Obstet Gynecol, 2018		Wooderchak-Donahue et al., Eur J Hum Genet, 2018	Nicholson P et al, Clin Exp Dermatol, 2019	D'Amours G et al., Am J Med Genet, 2020	Mangels et al., Prenat diagn, 2021	Gallipoli A et al., Pediatrics, 2021	Guimaraes et al., Pediatr Dermatol, 2022	Westenius et al., Ultrasound Obstet Gynecol, 2022	Our patients				Total
Case ID	n/a	20	1a	1b	n/a	3	n/a	42	31	33	39	41	1	2	48	n/a	n/a	n/a	n/a	n/a	23	1	2	3	4
Increased Fetal Nuchal Thickness	+	n/r	n/r	n/r	n/r	n/r	n/r	n/r	n/r	n/r	n/r	n/r	n/r	n/r	n/r	+	-	n/r	n/r	n/r	n/r	-	-	+	n/r	3/6	0.5
Pleural Effusion, including pn	-	-	-	-	+	-	+ (pn)	-	-	-	-	-	-	-	-	+	+	-	+	-	-	+	-	-	+	7/25	0.28
Polyhydramnios	-	-	-	-	+	+	+	-	-	-	-	-	+	+	-	+	+	+	-	-	-	+	+	+	-	11/25	0.44
Non-immune hydrops fetalis	-	+	-	-	+	-	-	-	-	-	-	-	-	-	-	+	-	-	+	-	+	+	-	-	-	6/25	0.24
Chylothorax, pn	-	-	-	-	-	-	+ (pn)	-	-	-	-	-	-	-	-	-	+ (pn)	n/r	+ (pn)	-	-	+ (pn)	-	-	-	4/24	0.166667
Ascites	-	-	-	-	+	-	-	-	-	-	-	-	-	-	-	-	-	n/r	+	-	-	-	-	-	+	3/24	0.125
Pericardial Effusion	-	-	-	-	-	-	+	-	-	-	-	-	-	-	-	-	-	n/r	-	-	-	+	-	-	-	2/24	0.0833333
Cardiac failure, including pn	-	-	+ (pn)	-	+	-	-	+	-	-	-	-	-	-	+ (pn)	-	-	n/r	+ (pn)	-	-	+	-	-	+	7/24	0.291667
Structural cardiac anomalies, including pn	-	-	-	-	+ PDA, in-utero AMI	-	+ FCM	-	-	-	-	-	+ FCM	-	-	-	-	-	+ (pn) PDA	-	-	-	-	+ (pn) PFO	+ CM, PFO	6/25	0.24
Renal anomalies, including pn	-	-	-	-	-	-	-	-	-	-	-	-	-	-	-	-	+ ¹	+ (pn) ²	-	-	-	-	-	-	-	2/25	0.08
CMs, pn	+	+	n/r	n/a	-	+	+	+	+	+	+	n/a	-	-	+	n/a	+	n/r	-	+	n/a	+	+	+	+	15/19	0.789474
AVMs / AVFs, including pn	+ (pn)	-	+	+	+ (pn)	+	-	+	+	+	+	+	+	+	+	-	-	n/r	-	-	-	+	-	-	+	15/24	0.625
PWS, pn	-	+	-	n/a	-	-	-	-	-	-	-	n/a	-	+	-	n/a	-	n/r	-	-	n/a	-	-	-	+	3/20	0.15
VGAM	-	-	+	+	-	-	-	-	-	-	-	-	-	-	-	-	-	n/r	-	-	-	-	-	-	-	2/24	0.0833333
Basilar Artery Aneurism	-	-	-	-	-	-	-	-	-	-	-	-	-	-	-	-	-	n/r	-	+	-	-	-	-	-	1/24	0.0416667
In-utero drainage/shunt	-	-	-	-	-	-	-	-	-	-	-	-	-	-	-	+	+	n/r	-	-	-	+	+	-	-	4/24	0.166667
Deceased	-	+	+	+	-	-	-	-	-	-	-	+	-	-	-	+	-	n/r	-	-	+	-	-	-	-	6/24	0.25
Abbreviations: pn, postnatal finding; CMs pn, capillary malformations (postnatal diagnosis); AVMs, Arteriovenous malformations; AVF, Arteriovenous fistulas; PWS pn, Parkes Weber Syndrome (postnatal diagnosis); VGAM, Vein of Galen aneurysmal malformations; n/a, not applicable; n/r, not reported; PDA, Patent Ductus Arteriosus; PFO, Patent Foramen Ovale; AMI, Acute myocardial infarction; FCM, Fetal …

## Sheet: Foglio1
Colonna1	Colonna2	Colonna3	Colonna4	Colonna5	Colonna6	Colonna7	Colonna8	Colonna9
REFERENCE	Our patient	Revencu N et al., Human Mutation, 2013	Nicholson P et al, Clinical and Experimental Dermatology, 2019	Overcash RT et al., American Journal of Medical Genetics, 2015	Gallipoli A et al., Pediatrics, 2021	Macmurdo C et al., American Journal of Medical Genetics, 2016	D'Amours G et al., American Journal of Medical Genetics, 2020	Total	Colonna10	Colonna11	Colonna12	Colonna13	Colonna14	Colonna15	Colonna16	Colonna17	Colonna18	Colonna19	Colonna20	Colonna21	Colonna22	Colonna23	Colonna24	Colonna25	Colonna26	Colonna27	Colonna28	Colonna29	Colonna30	Colonna31	Colonna32	Colonna33	Colonna34	Colonna35	Colonna36	Colonna37	Colonna38	Colonna39	Colonna40	Colonna41	Colonna42	Colonna43	Colonna44	Colonna45	Colonna46	Colonna47	Colonna48	Colonna49	Colonna50
Case ID	1	2	3	4	5	6	7
Prenatal findings	+	+	+	+	+	+	+	7/7 (100%)
Pleural Effusion	+	n/r	+	+	+	+	+	6/7 (85.7%)
Pericardial Effusion	+	n/r	n/r	-	-	+	-	2/7 (28.57%)
Polyhydramnios	+	n/r	+	+	-	+	+	5/7 (71.42%)
Ascites	-	n/r	-	+	+	-	-	2/7 (28.57%)
Chylothorax	+	n/r	-	-	+	+	+	4/7 (57.14%)
Non-immune hydrops fetalis	+	+	+	+	+	-	-	5/7 (71.42%)
AVMs	+	-	+	+	-	-	-	3/7 (42.85%)
Capillary Malformations	+	+	n/r	-	-	+	+	4/7 (57.14%)
Parkes Weber Syndrome	-	+	n/r	-	-	-	-	1/7 (14.28%)
[truncated: 5,000 more columns]
